# Supplementary material for: Aurelia aurita as a Model for Ecotoxicologically Assessing Food Additives: 2-Methyl-1-phenylpropan-2-ol and 1-Phenylethan-1-ol
Source: Toxics. 2025 Jul 7;13(7):572. doi: 10.3390/toxics13070572 (PMC12300291; doi:10.3390/toxics13070572)
Supplement: Supplementary file 1 [file toxics-13-00572-s001.zip]

Archive with 2 entries (2 files):
- Supplementary material Video S1.mp4
- Supplementary material.pdf
